# Supplementary material for: The Rat Brain Transcriptome: From Infancy to Aging and Sporadic Alzheimer’s Disease-like Pathology
Source: Int J Mol Sci. 2023 Jan 11;24(2):1462. doi: 10.3390/ijms24021462 (PMC9865438; doi:10.3390/ijms24021462)
Supplement: Supplementary file 1 [file ijms-24-01462-s001.zip]

Archive with 2 entries (2 files):
- ijms-2107643-supplementary Figures.pdf
- ijms-2107643-supplementary Tables.pdf
